# Supplementary material for: Mutual Effects of Hydrogen Bonding and Polymer Hydrophobicity on Ibuprofen Crystal Inhibition in Solid Dispersions with Poly(N-vinyl pyrrolidone) and Poly(2-oxazolines)
Source: Pharmaceutics. 2021 May 4;13(5):659. doi: 10.3390/pharmaceutics13050659 (PMC8148000; doi:10.3390/pharmaceutics13050659)
Supplement: Supplementary file 1 [file pharmaceutics-13-00659-s001.zip]

Archive with 1 entries (1 files):
- pharmaceutics-1163171-supplementary.pdf
